# Supplementary material for: Free Radical Isomerizations in Acetylene Bromoboration Reaction
Source: Molecules. 2021 Apr 25;26(9):2501. doi: 10.3390/molecules26092501 (PMC8123272; doi:10.3390/molecules26092501)
Supplement: Supplementary file 1 [file molecules-26-02501-s001.zip]

Archive with 1 entries (1 files):
- molecules-1170615-supplementary.pdf
